# Supplementary material for: Trends and gaps in biodiversity and ecosystem services research: A text mining approach
Source: Ambio. 2022 Sep 3;52(1):81–94. doi: 10.1007/s13280-022-01776-2 (PMC9666618; doi:10.1007/s13280-022-01776-2)
Supplement: Supplementary file 1 — Supplementary file1 (XLSX 34 kb) [file 13280_2022_1776_MOESM1_ESM.xlsx]

## Sheet: Title page
AMBIO
Trends and gaps in biodiversity and ecosystems services research: a text mining approach
Viktoria Takacs 1, C. David O’Brien 2,3
1.Poznan University of Life Sciences, Faculty of Veterinarian and Animal Sciences, Department of Zoology, Wojska Polskiego 71/c Poznan 60625, Poland email: vikitakacs3@gmail.com
2. NatureScot (Scottish Natural Heritage) Inverness, IV3 8NW, UK
3. Royal Botanic Garden Edinburgh, Edinburgh, EH3 5LR, UK

## Sheet: supplementary material
	Research & Policy			Urban & spatial planning			Econ. & conservation
	terms	1000*β		terms	1000*β		terms	1000*β
	research	7.74261		management	7.60093		economic	8.72825
	policy	5.56053		land	7.39674		conservation	8.47771
	environmental	5.38639		urban	6.90399		benefits	6.26183
	knowledge	5.36754		based	6.3963		land	6.23813
	management	5.35671		planning	6.22041		forest	5.23787
	ecological	5.27519		spatial	5.67563		environmental	5.12633
	review	5.20622		landscape	5.63367		local	4.91795
	development	4.73657		ecological	5.62788		management	4.71131
	challenges	4.64355		approach	5.57024		costs	4.03699
	approaches	4.50545		analysis	5.19749		people	3.87621
	social	4.47718		trade	5.04929		development	3.7327
	based	4.4212		provision	4.73949		production	3.6402
	science	4.41502		offs	4.46777		sustainable	3.59004
	conservation	4.34365		potential	4.40283		policy	3.57477
	framework	4.26054		multiple	4.35406		social	3.52845
	approach	4.22527		quality	4.34424		agricultural	3.52785
	paper	4.1988		assessment	4.32976		natural	3.52661
	systems	4.07559		conservation	4.23999		policies	3.43372
	scientific	3.92022		provide	4.18084		based	3.39299
	human	3.91545		decision	4.14623		resources	3.35908
	ecosystems	3.89359		cultural	3.99021		cost	3.26534
	literature	3.88009		environmental	3.91052		food	3.08673
	future	3.41335		human	3.87644		loss	3.05891
	global	3.40615		indicators	3.78733		countries	3.04283
	key	3.38045		development	3.78164		impacts	2.89931
	sustainable	3.3622		benefits	3.70741		potential	2.88153
	provide	3.24936		water	3.68162		forests	2.87074
	processes	3.24235		values	3.67464		protected	2.85289
	nature	3.15166		framework	3.48144		protection	2.83627
	understanding	3.13834		economic	3.44601		market	2.82658
	studies	3.13644		provisioning	3.34527		agriculture	2.81386
	issues	3.09343		green	3.34036		national	2.74097
	concept	2.91248		paper	3.31669		public	2.65234
	address	2.90007		es	3.25048		farmers	2.63906
	natural	2.83699		identify	3.23709		livelihoods	2.62651
	change	2.73043		assess	3.16033		income	2.53622
	current	2.71199		natural	3.15553		rural	2.52946
	economic	2.69287		supply	3.12789		provide	2.51632
	support	2.66885		support	3.12371		payments	2.48418
	process	2.52982		model	3.12027		activities	2.46243
	context	2.52781		sustainable	3.09498		private	2.42322
	role	2.52236		identified	3.00244		human	2.39087
	focus	2.51827		scale	3.00154		world	2.3746
	governance	2.47549		scenarios	2.94059		paper	2.26685
	goals	2.46071		related	2.92861		global	2.26097
	decision	2.45429		social	2.88302		degradation	2.25444
	implementation	2.4198		policy	2.88016		communities	2.25004
	discuss	2.39153		b.v	2.85725		increase	2.23663
	practice	2.3849		provided	2.85495		government	2.22958
	potential	2.34313		level	2.8477		practices	2.18936
	international	2.2716		regulating	2.82294		support	2.15408
	including	2.2341		landscapes	2.78017		significant	2.13544
	analysis	2.22274		types	2.73567		ecological	2.11563
	stakeholders	2.21694		data	2.72732		change	2.1154
	gaps	2.21358		applied	2.71173		effective	2.09198
	sustainability	2.20608		ecosystems	2.69151		including	2.07201
	relevant	2.16965		production	2.64767		water	2.06634
	integrated	2.14497		nature	2.59916		increasing	2.04882
	assessment	2.13863		developed	2.59213		financial	2.03111
	local	2.09788		cities	2.52507		strategies	2.01793
	scientists	2.07907		importance	2.48968		programs	2.01608
	climate	2.07208		methods	2.45517		resource	1.97344
	identify	2.05105		integrated	2.45195		values	1.94648
	article	2.04391		local	2.43595		deforestation	1.9031
	biological	2.0431		agricultural	2.39454		incentives	1.89062
	information	2.03276		method	2.38058		reduce	1.85534
	related	2.02862		city	2.34503		restoration	1.84723
	diversity	2.02249		found	2.33795		benefit	1.83055
	recent	2.00376		spatially	2.29189		interviews	1.80796
	include	2.00065		impact	2.2445		current	1.77547
	environment	1.98449		considered	2.20741		level	1.77523
	published	1.95542		specific	2.19029		payment	1.73982
	complex	1.94169		functions	2.18904		impact	1.7366
	existing	1.938		studies	2.1876		ecosystems	1.72628
	ecology	1.93448		socio	2.17924		developing	1.71529
	tools	1.92746		recreation	2.16153		population	1.70239
	world	1.90853		information	2.16006		products	1.68971
	methods	1.90332		assessed	2.10629		efforts	1.68515
	system	1.88499		context	2.07797		found	1.68403
	examples	1.85152		models	2.07033		willingness	1.66373
	design	1.8351		habitat	2.04275		increased	1.64143
	society	1.81242		impacts	2.03637		effectiveness	1.61187
	benefits	1.81033		understanding	2.0327		community	1.60246
	argue	1.77738		objectives	1.99817		pay	1.59956
	developing	1.77641		proposed	1.99196		protect	1.59658
	conceptual	1.7725		relationships	1.99165		nature	1.58481
	specific	1.74168		tool	1.98542		security	1.56274
	increasingly	1.72514		research	1.98427		suggest	1.55469
	outcomes	1.72292		future	1.97334		outcomes	1.55431
	evidence	1.71073		regulation	1.9606		implementation	1.55251
	researchers	1.69068		characteristics	1.95383		farming	1.55179
	effective	1.68905		factors	1.94921		schemes	1.54622
	multiple	1.68386		including	1.94235		future	1.54257
	application	1.67546		terms	1.9409		reducing	1.53794
	propose	1.67254		explicit	1.93629		million	1.52075
	developed	1.64071		selected	1.92808		pes	1.51646
	reviewed	1.63635		protection	1.91984		climate	1.50783
	scale	1.63063		evaluate	1.91499		demand	1.50518
	questions	1.6226		measures	1.88978		program	1.48968
	efforts	1.62014		multi	1.8679		wildlife	1.47771
	Diversity and plants			Agticulture			Species & climate change
	terms	1000*β		terms	1000*β		terms	1000*β
	species	15.1362		agricultural	11.2869		species	11.0317
	diversity	11.8306		crop	9.80004		change	10.0756
	richness	10.9688		species	6.63963		ecosystems	8.70873
	plant	8.77149		crops	6.36033		ecological	6.94516
	composition	7.9343		control	6.33242		impacts	6.37664
	community	7.49018		management	5.86419		global	6.12298
	communities	7.13514		pest	5.6994		climate	5.9967
	forest	6.35459		production	5.50565		loss	5.8649
	found	6.29762		natural	5.46499		understanding	5.76139
	abundance	5.79869		landscape	5.29883		human	5.35233
	sites	5.37252		abundance	5.23189		diversity	4.93318
	vegetation	5.3012		pollination	5.22587		interactions	4.77544
	native	4.79907		landscapes	5.20313		processes	4.65203
	structure	4.43184		diversity	4.73789		environmental	4.36562
	functional	4.37776		fields	4.73175		functioning	4.35466
	habitat	4.08142		increased	4.72998		consequences	4.22763
	tree	4.057		field	4.65496		responses	4.18668
	significantly	3.99089		systems	4.58158		future	4.06226
	plants	3.8707		agriculture	4.06471		communities	3.83626
	forests	3.69541		insect	4.03929		dynamics	3.80314
	differences	3.64406		food	4.01211		studies	3.75957
	compared	3.62317		plant	3.92564		functional	3.71212
	conservation	3.4119		pollinators	3.81259		increasing	3.5597
	density	3.32977		provide	3.78089		community	3.53329
	cover	3.3294		practices	3.76776		population	3.48024
	significant	3.31573		found	3.68887		response	3.42245
	effect	3.28069		intensification	3.5631		function	3.40145
	influence	3.09121		potential	3.53258		provide	3.40043
	plots	3.01924		effect	3.51384		habitat	3.33696
	total	3.00957		plants	3.49558		multiple	3.28145
	trees	2.99676		habitat	3.47073		scale	3.27867
	soil	2.94421		pollinator	3.40767		impact	3.27358
	types	2.92787		pests	3.39246		populations	3.21975
	increased	2.89553		farming	3.21902		drivers	3.20579
	related	2.80941		yield	3.21472		conditions	3.20028
	similar	2.80431		habitats	3.16848		anthropogenic	3.15069
	ecological	2.71028		increase	3.14977		patterns	3.13357
	management	2.70142		biological	3.05838		natural	3.11798
	lower	2.65174		compared	2.99022		affect	3.04987
	assemblages	2.65077		bees	2.98521		key	3.03996
	ecosystems	2.64783		insects	2.977		time	3.03646
	suggest	2.61564		conservation	2.95076		scales	2.99806
	habitats	2.54114		agroecosystems	2.80714		increase	2.99563
	positively	2.51977		increasing	2.80045		structure	2.99037
	landscape	2.48779		predators	2.66743		functions	2.96433
	grassland	2.45255		organic	2.63191		management	2.94475
	site	2.41558		land	2.61021		suggest	2.93935
	relative	2.40756		significantly	2.60419		biological	2.8552
	factors	2.38878		scale	2.57042		evidence	2.83957
	gradient	2.37215		wild	2.49579		term	2.79224
	variables	2.34536		bee	2.46447		negative	2.77779
	size	2.31001		richness	2.45296		critical	2.7474
	sampled	2.29746		managed	2.3869		model	2.7199
	examined	2.2928		provided	2.38055		systems	2.70794
	environmental	2.22317		suggest	2.3763		levels	2.69796
	natural	2.20965		farm	2.34313		major	2.69398
	relationship	2.19077		enhance	2.30821		range	2.67927
	grasslands	2.16131		farms	2.2895		spatial	2.66329
	low	2.16105		conventional	2.25609		resilience	2.59527
	provide	2.15335		populations	2.23818		potential	2.55809
	variation	2.12277		resources	2.23406		increased	2.46092
	differed	2.11489		yields	2.225		changing	2.45759
	taxonomic	2.09858		cropping	2.22273		mechanisms	2.44543
	correlated	2.09683		farmers	2.21526		decline	2.44159
	characteristics	2.0878		enemies	2.18404		research	2.42903
	positive	2.0618		cover	2.15707		shifts	2.4018
	studies	2.05638		beneficial	2.14309		temporal	2.37264
	traits	2.05173		studies	2.06279		including	2.3365
	disturbance	2.02811		diverse	2.05408		models	2.25501
	dominated	2.0139		local	2.03971		current	2.25391
	land	2.01117		impact	2.0291		traits	2.22341
	affected	1.99685		low	2.02139		importance	2.15316
	assessed	1.99681		role	1.992		predict	2.1299
	importance	1.98758		flowering	1.95608		based	2.12003
	investigated	1.98202		negative	1.94236		disturbance	2.11778
	restoration	1.96763		flower	1.92711		level	2.07721
	studied	1.95273		reduced	1.91693		complex	2.0539
	role	1.94793		affected	1.89113		plant	2.04433
	structural	1.91844		system	1.86499		effect	2.0439
	findings	1.87141		positive	1.8606		due	2.0402
	measured	1.86379		semi	1.81254		invasive	2.01967
	local	1.85334		floral	1.81115		declines	2.0041
	relationships	1.84203		soil	1.79514		relationships	1.98368
	patterns	1.83422		affect	1.79074		resource	1.98242
	type	1.82887		surrounding	1.78615		result	1.97032
	influenced	1.81623		investigated	1.76919		risk	1.96591
	collected	1.80379		key	1.76843		driven	1.94635
	negatively	1.79512		communities	1.76168		world	1.94114
	scale	1.79064		including	1.75542		terrestrial	1.92605
	common	1.78255		intensive	1.72359		factors	1.92557
	levels	1.76929		support	1.72004		biotic	1.89196
	including	1.74061		fruit	1.70989		local	1.89061
	taxa	1.7393		benefit	1.70459		increases	1.88514
	sampling	1.73874		studied	1.68226		worldwide	1.88428
	diverse	1.73727		agro	1.66287		recent	1.86749
	presence	1.70215		birds	1.63328		data	1.81991
	determine	1.70123		levels	1.62423		rates	1.81941
	observed	1.69355		lower	1.61549		understand	1.80998
	specific	1.68693		composition	1.6127		influence	1.80768
	tropical	1.67526		seed	1.60678		strong	1.75105
	Cons. & distribution			Carbon & Soil & Forestry			Hydro- & Microbiology
	terms	1000*β		terms	1000*β		terms	1000*β
	data	11.0799		carbon	12.4667		species	4.7344
	conservation	6.52246		soil	10.3367		water	4.69629
	spatial	6.08222		forest	9.20583		ecosystems	4.5231
	based	5.86535		forests	7.91538		microbial	4.15222
	distribution	5.73768		climate	6.61555		fish	3.5948
	information	5.00066		water	6.17074		communities	3.57877
	protected	4.87141		biomass	5.59355		marine	3.50544
	species	4.55666		change	5.47408		aquatic	3.44438
	cover	4.01437		increased	5.39848		diversity	3.39021
	provide	4.00315		tree	5.29693		coastal	3.24027
	scale	3.91287		increase	4.76138		community	3.09992
	region	3.85053		storage	4.60329		sea	2.98179
	habitat	3.83019		production	4.38353		biological	2.70917
	monitoring	3.75678		vegetation	3.94062		freshwater	2.52077
	land	3.74155		management	3.81648		nutrient	2.46947
	remote	3.73909		land	3.71102		structure	2.41014
	km	3.66266		productivity	3.70068		environmental	2.39493
	national	3.61413		nutrient	3.69794		bacterial	2.36862
	analysis	3.59659		growth	3.67935		river	2.33372
	regions	3.53587		sequestration	3.50209		sediment	2.31616
	resolution	3.26276		conditions	3.41592		samples	2.2854
	ecosystems	3.21475		potential	3.37803		benthic	2.27194
	time	3.19014		trees	3.36269		taxa	2.25384
	management	3.14298		due	3.33344		habitats	2.1975
	models	2.9979		total	3.32712		organisms	2.19659
	habitats	2.99292		nitrogen	3.23134		gene	2.1293
	change	2.99094		cover	3.14154		abundance	2.11093
	regional	2.95673		term	2.9847		organic	2.08095
	model	2.95081		decreased	2.90723		chemical	2.06904
	protection	2.78272		period	2.90688		significant	2.04954
	sensing	2.77014		increasing	2.89452		including	2.03871
	patterns	2.73342		soils	2.84031		sites	2.03783
	assessment	2.72704		significant	2.76963		bacteria	2.02688
	approach	2.67533		ha	2.75877		observed	2.01452
	current	2.62271		annual	2.71736		potential	1.99981
	method	2.56673		organic	2.70055		found	1.92971
	coastal	2.47017		stand	2.60184		provide	1.92766
	methods	2.44742		compared	2.5735		due	1.91786
	identified	2.43275		model	2.53362		significantly	1.88185
	maps	2.36245		net	2.528		low	1.87824
	vegetation	2.35625		time	2.51146		composition	1.85844
	sites	2.35075		low	2.43632		similar	1.82866
	human	2.34071		based	2.41191		sequencing	1.81978
	status	2.32855		effect	2.39846		analysis	1.79497
	map	2.29636		impacts	2.34538		populations	1.79189
	mapping	2.27813		future	2.31934		reef	1.78893
	threatened	2.26788		emissions	2.31366		studies	1.74391
	estimates	2.26745		lower	2.30407		streams	1.73298
	potential	2.23337		found	2.25569		role	1.72123
	total	2.21539		ecosystems	2.24328		food	1.71804
	satellite	2.20305		reduced	2.24193		environments	1.69969
	temporal	2.19606		data	2.20733		conditions	1.68384
	derived	2.15637		wood	2.16389		reefs	1.67276
	range	2.13782		temperature	2.14815		dna	1.6676
	identify	2.13605		impact	2.14404		surface	1.66651
	environmental	2.12531		decrease	2.13194		flow	1.63749
	assess	2.12432		erosion	2.11746		stream	1.62214
	south	2.11104		b.v	2.10763		coral	1.60718
	classification	2.06253		timber	2.1066		quality	1.6066
	network	2.05529		dynamics	2.10603		lower	1.59768
	developed	2.0418		precipitation	2.08394		concentrations	1.59013
	north	2.03102		stands	2.07639		genetic	1.58613
	ecological	2.01014		cycling	2.05336		physical	1.57803
	future	2.00755		tropical	2.03841		s	1.56537
	global	2.00091		significantly	2.03779		identified	1.56499
	natural	1.98298		rates	2.00233		compared	1.55624
	extent	1.97785		dry	1.98372		differences	1.53231
	southern	1.96735		average	1.98227		related	1.5293
	water	1.95511		plant	1.9573		processes	1.51972
	index	1.95504		stocks	1.93661		diverse	1.51087
	estimated	1.89221		primary	1.91232		molecular	1.50649
	level	1.87848		natural	1.90098		biomass	1.49448
	trends	1.85981		observed	1.84577		rivers	1.49286
	types	1.8529		species	1.84497		revealed	1.47926
	variables	1.84823		retention	1.81824		ocean	1.47714
	marine	1.84022		loss	1.80166		suggest	1.47457
	main	1.83768		values	1.79421		presence	1.46477
	including	1.82836		reduction	1.7927		major	1.42974
	eastern	1.8068		level	1.78192		lakes	1.42719
	estimate	1.79823		greenhouse	1.76862		ecological	1.41953
	wetlands	1.79004		co	1.75181		matter	1.41195
	geographic	1.78356		rate	1.74328		waters	1.4025
	field	1.77894		related	1.69893		nutrients	1.39714
	effective	1.77679		increases	1.68751		lake	1.38858
	anthropogenic	1.74765		climatic	1.65577		taxonomic	1.38483
	landscape	1.73632		fire	1.65394		increased	1.37493
	wetland	1.68165		growing	1.65364		highly	1.36475
	found	1.66451		region	1.64102		temperature	1.35455
	images	1.63129		provide	1.61999		analyses	1.33428
	western	1.60309		gas	1.6099		environment	1.33321
	scales	1.60144		grassland	1.60295		habitat	1.32366
	sea	1.59499		response	1.58748		total	1.31356
	located	1.57531		global	1.5822		range	1.30432
	development	1.55849		aboveground	1.57893		systems	1.30272
	accurate	1.55598		affected	1.57401		assemblages	1.29748
	terrestrial	1.54954		capacity	1.54416		activity	1.29085
	surface	1.52725		plots	1.53256		investigated	1.28408
	activities	1.50323		density	1.49086		activities	1.27803
	key	1.50188		including	1.48429		invertebrates	1.27707
				negative	1.47766		collected	1.26969
